# Supplementary material for: Crystal structure of 4,4′-(ethane-1,2-di­yl)bis­(2,6-di­bromo­aniline)
Source: Acta Crystallogr E Crystallogr Commun. 2015 Jan 1;71(Pt 1):97–9. doi: 10.1107/S2056989014027182 (PMC4331912; doi:10.1107/S2056989014027182)
Supplement: Supplementary file 1 [file e-71-00097-sup1.cif]

##############################################################################
#                                                                            #
# This CIF contains the data in a paper accepted for publication in          #
# Acta Crystallographica Section E. It conforms to the requirements of       #
# Notes for Authors for Acta Crystallographica Section E, and has been       #
# peer reviewed under the auspices of the IUCr Commission on Journals.       #
#                                                                            #
# Full details of the Crystallographic Information File format               #
# are given in the paper "The Crystallographic Information File (CIF):       #
# a New Standard Archive File for Crystallography" by S. R. Hall, F. H.      #
# Allen and I. D. Brown [Acta Cryst. (1991), A47, 655-685].                  #
#                                                                            #
# The current version of the core CIF dictionary is obtainable from          #
# ftp://ftp.iucr.org/pub/cif_core.dic.                                       #
#                                                                            #
# Software is freely available for graphical display of the structure(s)     #
# in this CIF. For information consult the CIF software page                 #
# http://www.iucr.org/resources/cif/software.                                #
#                                                                            #
# This file may be used for bona fide research purposes within the           #
# scientific community so long as proper attribution is given to the journal # 
# article from which it was obtained.                                        #
#                                                                            #
##############################################################################
data_I
_database_code_depnum_ccdc_archive 'CCDC 1038844'
_audit_creation_method     SHELXL-97
_chemical_name_systematic
;
4,4'-(Ethane-1,2-diyl)bis(2,6-dibromoaniline)
;
_chemical_name_common
;
4,4'-Diamino-3,3',5,5'-tetrabromobibenzyl
;
_chemical_formula_moiety     'C14 H12 Br4 N2'
_chemical_formula_sum     'C14 H12 Br4 N2'
_chemical_formula_iupac     'C14 H12 Br4 N2'
_chemical_formula_weight     527.86
_chemical_melting_point     ?
_symmetry_cell_setting     monoclinic
_symmetry_space_group_name_H-M     'P 21/n'
_symmetry_space_group_name_Hall     '-P 2yn'
loop_
    _symmetry_equiv_pos_as_xyz
    'x, y, z'
    '-x+1/2, y+1/2, -z+1/2'
    '-x, -y, -z'
    'x-1/2, -y-1/2, z-1/2'
_cell_length_a     8.1219(4)
_cell_length_b     4.4962(2)
_cell_length_c     21.5327(9)
_cell_angle_alpha     90.00
_cell_angle_beta     96.706(3)
_cell_angle_gamma     90.00
_cell_volume     780.95(6)
_cell_formula_units_Z     2
_cell_measurement_reflns_used     3117
_cell_measurement_theta_min     2.59
_cell_measurement_theta_max     26.40
_cell_measurement_temperature     153(2)
_exptl_crystal_description     needle
_exptl_crystal_colour     colourless
_exptl_crystal_size_max     0.30
_exptl_crystal_size_mid     0.20
_exptl_crystal_size_min     0.08
_exptl_crystal_density_diffrn     2.245
_exptl_crystal_density_meas     ?
_exptl_crystal_density_method     'not measured'
_exptl_crystal_F_000     500
_exptl_absorpt_coefficient_mu     10.297
_exptl_absorpt_correction_type     multi-scan
_exptl_absorpt_process_details
;
(SADABS; Bruker, 2007)
;
_exptl_absorpt_correction_T_min     0.1482
_exptl_absorpt_correction_T_max     0.4930
_exptl_special_details     ?
_diffrn_ambient_temperature     153(2)
_diffrn_radiation_type     MoK\a
_diffrn_radiation_wavelength     0.71073
_diffrn_radiation_source     'fine-focus sealed tube'
_diffrn_radiation_monochromator     graphite
_diffrn_measurement_device_type     'Bruker APEXII CCD area-detector'
_diffrn_measurement_method     '\f and \w scans'
_diffrn_detector_area_resol_mean     ?
_diffrn_reflns_number     6211
_diffrn_reflns_av_R_equivalents     0.0339
_diffrn_reflns_av_sigmaI/netI     0.0288
_diffrn_reflns_theta_min     2.59
_diffrn_reflns_theta_max     25.10
_diffrn_reflns_theta_full     25.10
_diffrn_measured_fraction_theta_max     0.969
_diffrn_measured_fraction_theta_full     0.969
_diffrn_reflns_limit_h_min     -9
_diffrn_reflns_limit_h_max     9
_diffrn_reflns_limit_k_min     -5
_diffrn_reflns_limit_k_max     4
_diffrn_reflns_limit_l_min     -25
_diffrn_reflns_limit_l_max     25
_refine_special_details
;
Refinement of <i>F</i>^2^ against ALL reflections. The weighted <i>R</i>-factor
<i>wR</i> and goodness of fit <i>S</i> are based on <i>F</i>^2^, conventional
<i>R</i>-factors <i>R</i> are based on <i>F</i>, with <i>F</i> set to zero for
negative <i>F</i>^2^. The threshold expression of <i>F</i>^2^ >
\s(<i>F</i>^2^) is used only for calculating <i>R</i>-factors(gt) <i>etc</i>.
and is not relevant to the choice of reflections for refinement.
<i>R</i>-factors based on <i>F</i>^2^ are statistically about twice as large
as those based on <i>F</i>, and <i>R</i>- factors based on ALL data will be
even larger. The distances of N---H bonds were restrained to a target value of
0.89(0.01) \%A.
;
_reflns_number_total     1356
_reflns_number_gt     1213
_reflns_threshold_expression     I>2\s(I)
_refine_ls_structure_factor_coef     Fsqd
_refine_ls_matrix_type     full
_refine_ls_R_factor_all     0.0274
_refine_ls_R_factor_gt     0.0228
_refine_ls_wR_factor_gt     0.0554
_refine_ls_wR_factor_ref     0.0573
_refine_ls_goodness_of_fit_ref     1.050
_refine_ls_restrained_S_all     1.050
_refine_ls_number_reflns     1356
_refine_ls_number_parameters     99
_refine_ls_number_restraints     2
_refine_ls_hydrogen_treatment     mixed
_refine_ls_weighting_scheme     calc
_refine_ls_weighting_details
         'calc w=1/[\s^2^(Fo^2^)+(0.0287P)^2^+0.4643P] where P=(Fo^2^+2Fc^2^)/3'
_atom_sites_solution_hydrogens     geom
_atom_sites_solution_primary     direct
_atom_sites_solution_secondary     difmap
_refine_ls_shift/su_max     0.000
_refine_ls_shift/su_mean     0.000
_refine_diff_density_max     0.520
_refine_diff_density_min     -0.289
_refine_ls_extinction_method     none
_refine_ls_extinction_coef     ?
loop_
    _atom_type_symbol
    _atom_type_description
    _atom_type_scat_dispersion_real
    _atom_type_scat_dispersion_imag
    _atom_type_scat_source
    'C' 'C' 0.0033 0.0016
                         'International Tables Vol C Tables 4.2.6.8 and 6.1.1.4'
    'H' 'H' 0.0000 0.0000
                         'International Tables Vol C Tables 4.2.6.8 and 6.1.1.4'
    'N' 'N' 0.0061 0.0033
                         'International Tables Vol C Tables 4.2.6.8 and 6.1.1.4'
    'Br' 'Br' -0.2901 2.4595
                         'International Tables Vol C Tables 4.2.6.8 and 6.1.1.4'
_computing_data_collection
;
APEX2 (Bruker, 2007)
;
_computing_cell_refinement
;
SAINT (Bruker, 2007)
;
_computing_data_reduction
;
SAINT (Bruker, 2007)
;
_computing_structure_solution
;
SHELXS97 (Sheldrick, 2008)
;
_computing_structure_refinement
;
SHELXL97 (Sheldrick, 2008)
;
_computing_molecular_graphics
;
ORTEP-3 for Windows (Farrugia, 2012)
;
_computing_publication_material
;
SHELXTL (Sheldrick, 2008)
;
loop_
    _atom_site_type_symbol
    _atom_site_label
    _atom_site_fract_x
    _atom_site_fract_y
    _atom_site_fract_z
    _atom_site_U_iso_or_equiv
    _atom_site_adp_type
    _atom_site_calc_flag
    _atom_site_refinement_flags
    _atom_site_occupancy
    _atom_site_symmetry_multiplicity
    _atom_site_disorder_assembly
    _atom_site_disorder_group
    Br Br1 0.57978(4) 0.36821(8) 0.225361(14) 0.03020(13) Uani d . 1 1 . .
    Br Br2 -0.06304(4) 0.52607(9) 0.094219(15) 0.03690(14) Uani d . 1 1 . .
    N N1 0.2009(3) 0.2907(7) 0.19806(11) 0.0243(6) Uani d D 1 1 . .
    H H1A 0.260(3) 0.140(5) 0.2143(13) 0.020(9) Uiso d D 1 1 . .
    H H1B 0.102(2) 0.223(8) 0.1841(14) 0.033(9) Uiso d D 1 1 . .
    C C1 0.3975(4) 0.8813(7) 0.07282(13) 0.0216(7) Uani d . 1 1 . .
    C C2 0.4981(3) 0.7477(7) 0.12150(13) 0.0221(7) Uani d . 1 1 . .
    H H2 0.6107 0.7920 0.1274 0.026 Uiso calc R 1 1 . .
    C C3 0.4334(3) 0.5501(7) 0.16131(13) 0.0203(7) Uani d . 1 1 . .
    C C4 0.2654(3) 0.4736(7) 0.15549(12) 0.0190(7) Uani d . 1 1 . .
    C C5 0.1679(3) 0.6141(7) 0.10623(13) 0.0210(7) Uani d . 1 1 . .
    C C6 0.2309(4) 0.8108(7) 0.06593(13) 0.0222(7) Uani d . 1 1 . .
    H H6 0.1604 0.8969 0.0338 0.027 Uiso calc R 1 1 . .
    C C7 0.4705(4) 1.0862(8) 0.02740(14) 0.0279(7) Uani d . 1 1 . .
    H H7A 0.5633 1.1936 0.0493 0.034 Uiso calc R 1 1 . .
    H H7B 0.3875 1.2306 0.0113 0.034 Uiso calc R 1 1 . .
loop_
    _atom_site_aniso_label
    _atom_site_aniso_U_11
    _atom_site_aniso_U_22
    _atom_site_aniso_U_33
    _atom_site_aniso_U_12
    _atom_site_aniso_U_13
    _atom_site_aniso_U_23
    Br1 0.02849(19) 0.0311(3) 0.02914(19) 0.00445(14) -0.00444(13) -0.00097(14)
    Br2 0.02079(19) 0.0507(3) 0.0385(2) -0.00335(15) 0.00032(14) 0.00005(17)
    N1 0.0284(14) 0.0220(17) 0.0237(13) -0.0027(12) 0.0073(11) 0.0028(13)
    C1 0.0308(16) 0.0158(18) 0.0196(14) 0.0001(13) 0.0095(12) -0.0052(13)
    C2 0.0205(14) 0.0208(18) 0.0264(15) -0.0016(13) 0.0089(12) -0.0068(15)
    C3 0.0232(15) 0.0212(19) 0.0171(13) 0.0019(13) 0.0044(12) -0.0044(13)
    C4 0.0234(15) 0.0183(18) 0.0165(13) -0.0006(13) 0.0070(12) -0.0056(13)
    C5 0.0198(14) 0.0220(19) 0.0218(14) 0.0003(12) 0.0051(11) -0.0061(14)
    C6 0.0311(16) 0.0189(19) 0.0172(13) 0.0041(13) 0.0050(12) -0.0015(13)
    C7 0.0422(19) 0.0171(19) 0.0273(16) -0.0008(15) 0.0159(14) -0.0017(14)
_geom_special_details
;
All e.s.d.'s (except the e.s.d. in the dihedral angle between two l.s. planes)
are estimated using the full covariance matrix. The cell e.s.d.'s are taken
into account individually in the estimation of e.s.d.'s in distances, angles
and torsion angles; correlations between e.s.d.'s in cell parameters are only
used when they are defined by crystal symmetry. An approximate (isotropic)
treatment of cell e.s.d.'s is used for estimating e.s.d.'s involving l.s.
planes.
;
loop_
    _geom_bond_atom_site_label_1
    _geom_bond_atom_site_label_2
    _geom_bond_site_symmetry_2
    _geom_bond_distance
    _geom_bond_publ_flag
    Br1 C3 . 1.898(3) ?
    Br2 C5 . 1.905(3) ?
    N1 C4 . 1.380(4) ?
    N1 H1A . 0.877(10) ?
    N1 H1B . 0.879(10) ?
    C1 C6 . 1.381(4) ?
    C1 C2 . 1.388(4) ?
    C1 C7 . 1.514(4) ?
    C2 C3 . 1.381(4) ?
    C2 H2 . 0.9300 ?
    C3 C4 . 1.398(4) ?
    C4 C5 . 1.398(4) ?
    C5 C6 . 1.378(4) ?
    C6 H6 . 0.9300 ?
    C7 C7 3_675 1.535(6) ?
    C7 H7A . 0.9700 ?
    C7 H7B . 0.9700 ?
loop_
    _geom_angle_atom_site_label_1
    _geom_angle_atom_site_label_2
    _geom_angle_atom_site_label_3
    _geom_angle_site_symmetry_1
    _geom_angle_site_symmetry_3
    _geom_angle
    _geom_angle_publ_flag
    C4 N1 H1A . . 119.6(19) ?
    C4 N1 H1B . . 113(2) ?
    H1A N1 H1B . . 108(3) ?
    C6 C1 C2 . . 117.7(3) ?
    C6 C1 C7 . . 121.5(3) ?
    C2 C1 C7 . . 120.7(3) ?
    C3 C2 C1 . . 120.9(3) ?
    C3 C2 H2 . . 119.5 ?
    C1 C2 H2 . . 119.5 ?
    C2 C3 C4 . . 122.8(3) ?
    C2 C3 Br1 . . 118.5(2) ?
    C4 C3 Br1 . . 118.8(2) ?
    N1 C4 C3 . . 122.0(3) ?
    N1 C4 C5 . . 123.2(3) ?
    C3 C4 C5 . . 114.7(3) ?
    C6 C5 C4 . . 123.3(3) ?
    C6 C5 Br2 . . 118.6(2) ?
    C4 C5 Br2 . . 118.1(2) ?
    C5 C6 C1 . . 120.7(3) ?
    C5 C6 H6 . . 119.7 ?
    C1 C6 H6 . . 119.7 ?
    C1 C7 C7 . 3_675 111.7(4) ?
    C1 C7 H7A . . 109.3 ?
    C7 C7 H7A 3_675 . 109.3 ?
    C1 C7 H7B . . 109.3 ?
    C7 C7 H7B 3_675 . 109.3 ?
    H7A C7 H7B . . 107.9 ?
loop_
    _geom_torsion_atom_site_label_1
    _geom_torsion_atom_site_label_2
    _geom_torsion_atom_site_label_3
    _geom_torsion_atom_site_label_4
    _geom_torsion_site_symmetry_1
    _geom_torsion_site_symmetry_2
    _geom_torsion_site_symmetry_3
    _geom_torsion_site_symmetry_4
    _geom_torsion
    _geom_torsion_publ_flag
    C6 C1 C2 C3 . . . . 0.4(4) ?
    C7 C1 C2 C3 . . . . -177.0(3) ?
    C1 C2 C3 C4 . . . . -0.2(5) ?
    C1 C2 C3 Br1 . . . . 178.3(2) ?
    C2 C3 C4 N1 . . . . -175.7(3) ?
    Br1 C3 C4 N1 . . . . 5.8(4) ?
    C2 C3 C4 C5 . . . . -0.2(4) ?
    Br1 C3 C4 C5 . . . . -178.7(2) ?
    N1 C4 C5 C6 . . . . 176.0(3) ?
    C3 C4 C5 C6 . . . . 0.5(4) ?
    N1 C4 C5 Br2 . . . . -4.4(4) ?
    C3 C4 C5 Br2 . . . . -179.9(2) ?
    C4 C5 C6 C1 . . . . -0.4(5) ?
    Br2 C5 C6 C1 . . . . 180.0(2) ?
    C2 C1 C6 C5 . . . . -0.1(4) ?
    C7 C1 C6 C5 . . . . 177.3(3) ?
    C6 C1 C7 C7 . . . 3_675 -89.9(4) ?
    C2 C1 C7 C7 . . . 3_675 87.4(4) ?
loop_
    _geom_hbond_atom_site_label_D
    _geom_hbond_atom_site_label_H
    _geom_hbond_atom_site_label_A
    _geom_hbond_site_symmetry_A
    _geom_hbond_distance_DH
    _geom_hbond_distance_HA
    _geom_hbond_distance_DA
    _geom_hbond_angle_DHA
    N1 H1A N1 2_545 0.88(2) 2.45(3) 3.206(4) 145(2)
    N1 H1B Br1 2_545 0.88(2) 3.03(3) 3.521(4) 117(2)
_iucr_refine_instructions_details
;
TITL Inha4a in P2(1)/n
CELL 0.71073   8.1219   4.4962  21.5327  90.000  96.706  90.000
ZERR    2.00   0.0004   0.0002   0.0009   0.000   0.003   0.000
LATT 1
SYMM 0.5-X, 0.5+Y, 0.5-Z
SFAC C  H  N  Br
UNIT 28  24  4  8
OMIT -3 50.2
L.S. 20
ACTA
BOND $H
FMAP 2
PLAN 5
WPDB
CONF
SIZE 0.30 0.20 0.08
DFIX 0.89 0.01 N1 H1A
DFIX 0.89 0.01 N1 H1B
WGHT   0.028700   0.464300
FVAR 0.135450
TEMP 23.000
MOLE 1
Br1    4   0.579778   0.368207   0.225361  11.000000   0.028490 =
           0.031120   0.029140  -0.000970  -0.004440   0.004450
Br2    4  -0.063040   0.526066   0.094219  11.000000   0.020790 =
           0.050700   0.038460   0.000050   0.000320  -0.003350
N1     3   0.200860   0.290655   0.198060  11.000000   0.028410 =
           0.021980   0.023650   0.002760   0.007350  -0.002680
H1A    2   0.259631   0.140048   0.214296  11.000000   0.020500
H1B    2   0.101891   0.222733   0.184113  11.000000   0.033450
C1     1   0.397510   0.881255   0.072821  11.000000   0.030790 =
           0.015830   0.019580  -0.005220   0.009470   0.000090
C2     1   0.498102   0.747719   0.121501  11.000000   0.020460 =
           0.020840   0.026370  -0.006780   0.008940  -0.001600
AFIX 43
H2     2   0.610695   0.792011   0.127387  11.000000  -1.200000
AFIX 0
C3     1   0.433351   0.550051   0.161309  11.000000   0.023180 =
           0.021190   0.017060  -0.004450   0.004420   0.001890
C4     1   0.265428   0.473590   0.155487  11.000000   0.023380 =
           0.018340   0.016470  -0.005590   0.006960  -0.000610
C5     1   0.167939   0.614064   0.106230  11.000000   0.019810 =
           0.022010   0.021810  -0.006110   0.005120   0.000280
C6     1   0.230871   0.810762   0.065930  11.000000   0.031130 =
           0.018900   0.017170  -0.001510   0.004990   0.004130
AFIX 43
H6     2   0.160380   0.896903   0.033764  11.000000  -1.200000
AFIX 0
C7     1   0.470477   1.086194   0.027402  11.000000   0.042190 =
           0.017130   0.027310  -0.001660   0.015900  -0.000750
AFIX 23
H7A    2   0.563312   1.193636   0.049284  11.000000  -1.200000
H7B    2   0.387531   1.230621   0.011326  11.000000  -1.200000
AFIX
HKLF 4
END
;
data_New_Global_Publ_Block
_journal_date_recd_electronic     2014-11-25
_journal_date_accepted     2014-12-11
_journal_name_full     'Acta Crystallographica, Section E'
_journal_year     2015
_journal_volume     71
_journal_issue      1
_journal_page_first     97
_journal_page_last     99
_journal_paper_category     GO
_journal_paper_doi     10.1107/S2056989014027182
_journal_coeditor_code     LH5742
_publ_contact_author_name     'Professor Dr Edwin Weber'
_publ_contact_author_address
;
Institut f\"ur Organische Chemie
TU Bergakademie Freiberg
Leipziger Strasse 29
D-09596 Freiberg/Sachsen
Germany
;
_publ_contact_author_email     Edwin.Weber@chemie.tu-freiberg.de
_publ_contact_author_fax     '49(03731) 393170'
_publ_contact_author_phone     '49(03731) 392386'
_publ_section_title
;
Crystal structure of 4,4'-(ethane-1,2-diyl)bis(2,6-dibromoaniline)
;
loop_
    _publ_author_name
    _publ_author_address
    'Hauptvogel, Ines'
; Institut f\"ur Organische Chemie
  TU Bergakademie Freiberg
  Leipziger Strasse 29
  D-09596 Freiberg/Sachsen
  Germany
;
    'Seichter, Wilhelm'
; Institut f\"ur Organische Chemie
  TU Bergakademie Freiberg
  Leipziger Strasse 29
  D-09596 Freiberg/Sachsen
  Germany
;
    'Weber, Edwin'
; Institut f\"ur Organische Chemie
  TU Bergakademie Freiberg
  Leipziger Strasse 29
  D-09596 Freiberg/Sachsen
  Germany
;
_publ_section_synopsis
;
The 4,4'-(ethane-1,2-diyl)bis(2,6-dibromoaniline) molecule lies across an
inversion center and hence the benzene rings are strictly planar. Molecules
are linked by N---H...N and weak N---H...Br hydrogen bonds, forming a
two-dimensional network parallel to (101). Type II Br...Br interactions
complete a three-dimensional supramolecular network.
;
