# Supplementary material for: Crystal structure of 4,4′-(ethane-1,2-di­yl)bis­(2,6-di­bromo­aniline)
Source: Acta Crystallogr E Crystallogr Commun. 2015 Jan 1;71(Pt 1):97–9. doi: 10.1107/S2056989014027182 (PMC4331912; doi:10.1107/S2056989014027182)
Supplement: Supplementary file 2 [file e-71-00097-Isup2.hkl]

# 
# h,k,l, Fc-squared, Fo-squared, sigma(Fo-squared) and status flag 
# 
data_I
_shelx_title ' Inha4a in P2(1)/n' 
_shelx_refln_list_code          4 
_shelx_F_calc_maximum      223.53 
_exptl_crystal_F_000       500.00 
_reflns_d_resolution_high  0.8377 
 
loop_ 
 _symmetry_equiv_pos_as_xyz 
 'x, y, z' 
 '-x+1/2, y+1/2, -z+1/2' 
 '-x, -y, -z' 
 'x-1/2, -y-1/2, z-1/2' 
 
_cell_length_a     8.1219 
_cell_length_b     4.4962 
_cell_length_c    21.5327 
_cell_angle_alpha  90.000 
_cell_angle_beta   96.706 
_cell_angle_gamma  90.000 
 
_shelx_F_squared_multiplier     1.000 
 
loop_ 
 _refln_index_h 
 _refln_index_k 
 _refln_index_l 
 _refln_F_squared_calc 
 _refln_F_squared_meas 
 _refln_F_squared_sigma 
 _refln_observed_status 
   2   0   0    19279.92    20492.56    522.34 o 
   4   0   0      262.31      213.35      9.58 o 
   6   0   0    13257.78    13007.72    333.53 o 
   8   0   0     5519.23     5905.16    187.11 o 
   1   1   0     2756.24     3048.52     62.20 o 
   2   1   0     7605.01     7738.75    113.36 o 
   3   1   0      763.09      759.51     11.85 o 
   4   1   0     5608.71     5743.32     85.54 o 
   5   1   0      156.41      128.31      6.13 o 
   6   1   0      177.18      161.41      6.82 o 
   7   1   0       99.99      107.47     10.16 o 
   8   1   0      820.66      799.81     25.39 o 
   9   1   0     1054.18     1027.83     36.94 o 
   0   2   0     4058.17     4198.89    117.17 o 
   1   2   0      526.52      487.00     13.69 o 
   2   2   0     2857.98     2985.23     60.16 o 
   3   2   0     4451.51     4481.13     81.96 o 
   4   2   0       35.30       35.90      4.96 o 
   5   2   0      273.79      262.37      8.56 o 
   6   2   0     1640.87     1625.48     35.07 o 
   7   2   0       43.66       40.12      8.22 o 
   8   2   0     1219.28     1240.10     40.27 o 
   1   3   0     6642.06     6499.48    181.72 o 
   2   3   0     2649.41     2609.30     65.78 o 
   3   3   0      910.35     1011.79     37.34 o 
   4   3   0     3930.16     4026.73    117.15 o 
   5   3   0     1844.64     1903.65     61.43 o 
   6   3   0       16.71        9.44     13.42 o 
   7   3   0     2303.15     2441.24     66.31 o 
   1   4   0        5.46       16.30     20.17 o 
   2   4   0       41.52       34.68     11.65 o 
   3   4   0      586.67      636.75     32.43 o 
   4   4   0      841.46      906.58     37.58 o 
   5   4   0      207.86      214.27     20.62 o 
   6   4   0      234.89      244.49     22.70 o 
  -9   0   1       16.03       37.18     19.05 o 
  -7   0   1     1030.16      970.29     60.50 o 
  -5   0   1     6504.11     6343.50    144.62 o 
  -3   0   1    30629.50    31642.01    703.55 o 
  -1   0   1      300.40      395.79      8.86 o 
   1   0   1     1628.16     1581.03     53.96 o 
   3   0   1    25948.82    26276.05    669.86 o 
   5   0   1     4237.58     4081.88    114.07 o 
   7   0   1     2189.03     2401.15     82.00 o 
   9   0   1     5440.60     5702.69    183.56 o 
  -9   1   1      139.75      103.75     13.55 o 
  -8   1   1     3680.56     3899.98     82.28 o 
  -7   1   1      912.89      944.74     21.20 o 
  -6   1   1     4605.35     4612.31     66.95 o 
  -5   1   1     2071.87     2077.76     34.59 o 
  -4   1   1      111.46      113.76      4.51 o 
  -3   1   1       76.35       66.36      3.28 o 
  -2   1   1     4982.29     5218.01     67.79 o 
  -1   1   1     1822.56     1722.36     30.86 o 
   0   1   1    10867.58    11163.73    210.65 o 
   1   1   1     6650.36     7057.68    166.81 o 
   2   1   1      856.61      885.12     16.21 o 
   3   1   1       11.82       13.30      3.23 o 
   4   1   1        0.80       -2.06      3.56 o 
   5   1   1     2840.05     2792.25     51.13 o 
   6   1   1      319.70      325.21     12.68 o 
   7   1   1     1990.23     1930.51     40.34 o 
   8   1   1      731.77      658.40     22.99 o 
   9   1   1      171.64      162.28     14.51 o 
  -8   2   1       43.00       29.89     12.51 o 
  -7   2   1     1163.55     1184.78     28.28 o 
  -6   2   1     4228.47     4352.38     84.41 o 
  -5   2   1     1429.42     1396.37     24.17 o 
  -4   2   1     3238.26     3102.58     54.32 o 
  -3   2   1       50.09       50.20      5.07 o 
  -2   2   1       27.57       47.95      7.87 o 
  -1   2   1     2056.05     2043.30     34.86 o 
   0   2   1     6229.97     6351.93    103.46 o 
   1   2   1     6020.23     6093.46    123.30 o 
   2   2   1     2165.95     2064.54     60.16 o 
   3   2   1     2621.53     2562.71     44.61 o 
   4   2   1       40.73       49.47      4.91 o 
   5   2   1        5.25       -6.03      5.21 o 
   6   2   1      837.23      866.06     22.06 o 
   7   2   1      166.70      186.84     18.17 o 
   8   2   1      308.94      304.01     23.86 o 
  -8   3   1       12.26       -4.79     18.28 o 
  -7   3   1      296.39      298.08     18.97 o 
  -6   3   1     2326.14     2410.92     75.82 o 
  -5   3   1       15.31       19.29     11.71 o 
  -4   3   1     2694.62     2731.98     82.28 o 
  -3   3   1       62.95       70.63     10.86 o 
  -2   3   1     2437.83     2553.83     64.08 o 
  -1   3   1     2855.71     2757.69     65.96 o 
   0   3   1     2273.67     2268.12     66.59 o 
   1   3   1     2848.68     2751.36     73.21 o 
   2   3   1     8333.51     8285.01    197.35 o 
   3   3   1       29.88       24.22     10.00 o 
   4   3   1     4349.86     4427.85    128.13 o 
   5   3   1     1411.21     1377.61     55.32 o 
   6   3   1        0.54       -6.24     17.99 o 
   7   3   1      800.89      805.87     38.86 o 
  -6   4   1       15.12        5.53     15.82 o 
  -5   4   1        9.23        7.90     15.53 o 
  -4   4   1      471.16      517.02     27.51 o 
  -3   4   1     1045.66     1092.74     44.15 o 
  -2   4   1      583.71      588.01     26.90 o 
  -1   4   1     2197.09     2244.00     93.75 o 
   0   4   1      863.10      806.69     47.42 o 
   1   4   1       79.29       99.67     12.10 o 
   2   4   1        2.48       -3.45     11.17 o 
   3   4   1      191.52      181.82     17.38 o 
   4   4   1      528.41      565.53     29.08 o 
   5   4   1      892.68      983.04     59.96 o 
   6   4   1      309.78      338.61     31.07 o 
   2   5   1     1139.56     1113.55     64.32 o 
   3   5   1      208.56      213.66     32.70 o 
  -8   0   2       77.74       68.73     16.95 o 
  -6   0   2        3.64      -10.74      7.16 o 
  -4   0   2     3687.07     4222.07     97.00 o 
  -2   0   2     2710.40     2902.36     60.24 o 
   2   0   2     1622.25     1806.14     63.21 o 
   4   0   2    14811.26    15476.11    395.78 o 
   6   0   2     6723.29     6597.04    172.12 o 
   8   0   2      297.61      266.43     22.97 o 
  -9   1   2        9.54       -5.66     14.90 o 
  -8   1   2      632.39      590.52     20.88 o 
  -7   1   2     3493.60     3511.33     60.83 o 
  -6   1   2       36.67       35.30      5.38 o 
  -5   1   2    13734.15    13797.65    201.66 o 
  -4   1   2      805.75      780.23     12.59 o 
  -3   1   2     6660.50     6774.72     93.04 o 
  -2   1   2     3733.72     3746.64     50.86 o 
  -1   1   2    10998.46    11809.57    167.11 o 
   0   1   2      807.90      965.95     27.82 o 
   1   1   2    25904.86    25582.72    915.00 o 
   2   1   2     6885.20     7192.76    124.15 o 
   3   1   2    17168.42    18077.82    277.61 o 
   4   1   2     2096.90     2047.01     35.61 o 
   5   1   2      209.39      186.65      7.31 o 
   6   1   2      542.04      536.65     13.81 o 
   7   1   2     1473.07     1528.67     33.55 o 
   8   1   2      270.23      283.00     14.86 o 
   9   1   2     1293.19     1420.70     38.18 o 
  -8   2   2      160.63      147.45     16.64 o 
  -7   2   2     1730.42     1758.48     38.29 o 
  -6   2   2     2771.87     2797.19     50.43 o 
  -5   2   2      157.72      149.83      6.57 o 
  -4   2   2     3677.96     3588.18     62.18 o 
  -3   2   2     6717.93     6641.46    109.30 o 
  -2   2   2     1559.17     1549.86     32.98 o 
  -1   2   2     9544.43     9556.52    165.31 o 
   0   2   2     1553.82     1572.05     30.35 o 
   1   2   2        0.21        2.63      4.49 o 
   2   2   2     8403.46     8519.92    233.75 o 
   3   2   2     7748.88     7689.90    176.38 o 
   4   2   2     3288.62     3263.53     63.59 o 
   5   2   2     4695.34     4558.27     81.45 o 
   6   2   2      971.67      913.72     22.95 o 
   7   2   2        3.77       15.06      7.91 o 
   8   2   2      681.15      679.30     34.39 o 
  -8   3   2      154.26      131.97     17.39 o 
  -7   3   2      136.65      102.90     17.24 o 
  -6   3   2       45.40       40.65     17.71 o 
  -5   3   2      220.68      216.10     16.95 o 
  -4   3   2     1515.66     1477.33     48.74 o 
  -3   3   2      748.15      745.61     28.71 o 
  -2   3   2      332.28      323.75     17.34 o 
  -1   3   2      844.79      767.76     27.16 o 
   0   3   2      299.61      265.91     11.48 o 
   1   3   2      634.46      590.02     39.24 o 
   2   3   2      782.16      764.23     31.97 o 
   3   3   2      563.34      605.90     22.43 o 
   4   3   2      206.38      192.44     22.89 o 
   5   3   2     1791.44     1835.83     83.39 o 
   6   3   2       97.10      110.72     16.21 o 
   7   3   2      952.79      933.67     33.70 o 
  -6   4   2     2190.35     2393.84     77.57 o 
  -5   4   2       21.08       25.09     19.89 o 
  -4   4   2     1850.49     1989.17     64.75 o 
  -3   4   2        0.48       -8.04     12.26 o 
  -2   4   2        1.25        2.73     12.54 o 
  -1   4   2      163.56      153.71     15.26 o 
   0   4   2     1909.49     1959.14     68.13 o 
   1   4   2      189.49      192.94     15.02 o 
   2   4   2     3419.10     3636.38    206.03 o 
   3   4   2       26.85       13.63     13.42 o 
   4   4   2      145.19      158.03     18.10 o 
   5   4   2       18.22       15.78     15.79 o 
   6   4   2      234.11      249.39     23.12 o 
   2   5   2        6.07       13.08     23.98 o 
   3   5   2       59.86       79.58     27.25 o 
  -9   0   3        1.70      -25.14     16.76 o 
  -7   0   3     2760.50     2668.75     75.76 o 
  -5   0   3     2878.77     2848.18     67.78 o 
  -3   0   3      178.70      182.35      7.25 o 
  -1   0   3     5139.98     5657.79     98.42 o 
   1   0   3      303.71      416.86     18.44 o 
   3   0   3       30.18       43.15      7.51 o 
   5   0   3       12.69       -1.94      7.45 o 
   7   0   3      617.88      584.25     34.34 o 
   9   0   3      320.54      345.39     27.84 o 
  -9   1   3      113.14       94.40     13.44 o 
  -8   1   3     1710.18     1726.28     61.11 o 
  -7   1   3      147.28      140.97      7.83 o 
  -6   1   3      296.21      285.89      7.66 o 
  -5   1   3     2801.48     2820.27     39.07 o 
  -4   1   3    14700.07    15007.11    189.80 o 
  -3   1   3      500.61      454.70      7.73 o 
  -2   1   3    20341.88    20780.82    270.62 o 
  -1   1   3     3786.92     4027.34     60.50 o 
   0   1   3    15088.56    16156.31    319.49 o 
   1   1   3     2565.92     2558.01     79.37 o 
   2   1   3     6364.35     6708.12    129.37 o 
   3   1   3     4002.62     4451.94     75.72 o 
   4   1   3    14718.73    14515.17    236.41 o 
   5   1   3      877.36      843.48     17.60 o 
   6   1   3     6578.68     6449.98     99.58 o 
   7   1   3      334.91      303.47     12.90 o 
   8   1   3       25.57       23.17     10.45 o 
   9   1   3       14.76       -1.46     12.07 o 
  -8   2   3      442.26      392.03     26.24 o 
  -7   2   3      264.33      266.50     17.60 o 
  -6   2   3     2351.98     2310.17     42.60 o 
  -5   2   3     2761.69     2667.04     42.62 o 
  -4   2   3     3751.83     3735.94     64.82 o 
  -3   2   3     7397.58     7387.05    121.61 o 
  -2   2   3      555.59      513.51     11.73 o 
  -1   2   3     1859.08     1778.36     34.04 o 
   0   2   3    11393.15    11245.76    199.32 o 
   1   2   3      124.07      113.53      7.05 o 
   2   2   3     9332.53     9296.06    275.06 o 
   3   2   3     1942.83     1782.86     40.45 o 
   4   2   3       61.57       68.07      7.82 o 
   5   2   3     3496.93     3446.39     58.68 o 
   6   2   3     1782.05     1803.12     38.81 o 
   7   2   3      148.34      158.17     10.75 o 
   8   2   3     2832.36     2960.58     85.26 o 
  -8   3   3      392.36      436.89     24.08 o 
  -7   3   3      150.16      146.44     14.97 o 
  -6   3   3      222.89      241.54     18.55 o 
  -5   3   3      740.99      749.67     31.04 o 
  -4   3   3      351.37      346.46     24.26 o 
  -3   3   3     1026.63      975.74     34.30 o 
  -2   3   3       18.92       21.75      8.47 o 
  -1   3   3      130.01      144.64     10.79 o 
   0   3   3      171.98      154.79      9.38 o 
   1   3   3      289.13      299.45     19.32 o 
   2   3   3        5.08        5.51     10.38 o 
   3   3   3       16.67       27.80     11.18 o 
   4   3   3        1.70        3.47     10.98 o 
   5   3   3      178.89      212.06     26.71 o 
   6   3   3       74.49       64.88     15.68 o 
   7   3   3       71.05       73.16     14.57 o 
  -6   4   3       27.76       34.34     23.98 o 
  -5   4   3      275.15      355.38     33.79 o 
  -4   4   3       22.19       14.17     17.99 o 
  -3   4   3     3957.96     4224.20    174.42 o 
  -2   4   3       62.87       64.86     14.72 o 
  -1   4   3     2720.14     2635.97     78.91 o 
   0   4   3      321.45      349.38     32.70 o 
   1   4   3      503.87      513.94     25.52 o 
   2   4   3       55.91       53.02     13.09 o 
   3   4   3     4194.90     4412.12    192.13 o 
   4   4   3       78.53       62.93     15.80 o 
   5   4   3     2429.33     2693.80    209.57 o 
   6   4   3      118.41      112.45     19.94 o 
   1   5   3     1600.55     1574.67     81.76 o 
   2   5   3      192.84      251.27     34.34 o 
  -8   0   4      819.67      896.73     55.32 o 
  -6   0   4     2360.91     2247.52     67.50 o 
  -4   0   4    19836.83    20046.11    371.17 o 
  -2   0   4    15993.02    16542.08    306.61 o 
   0   0   4     1065.42     1175.78     20.24 o 
   2   0   4    12371.30    13014.37    356.43 o 
   4   0   4     5545.01     5515.37    154.41 o 
   6   0   4      207.35      209.05     14.52 o 
   8   0   4      120.39      101.46     37.88 o 
  -9   1   4      753.74      736.71     30.18 o 
  -8   1   4      969.60      934.85     31.06 o 
  -7   1   4     1325.21     1361.41     30.74 o 
  -6   1   4      963.87      963.18     15.48 o 
  -5   1   4       63.97       54.04      4.00 o 
  -4   1   4      116.61       97.93      3.92 o 
  -3   1   4     1688.44     1774.50     26.84 o 
  -2   1   4     1742.56     1654.86     21.92 o 
  -1   1   4    22653.38    23888.11    361.10 o 
   0   1   4    11994.97    12730.60    230.08 o 
   1   1   4     5668.49     5494.01     98.68 o 
   2   1   4     2269.98     2536.95     50.60 o 
   3   1   4      193.03      225.93      7.71 o 
   4   1   4     1132.70     1043.02     24.04 o 
   5   1   4     9003.45     9208.82    161.42 o 
   6   1   4     1176.69     1129.19     24.48 o 
   7   1   4     4721.36     4826.13     91.05 o 
   8   1   4        1.27       -1.22     10.57 o 
   9   1   4      921.47      930.51     29.97 o 
  -8   2   4      917.00      937.03     34.16 o 
  -7   2   4      625.49      615.47     24.28 o 
  -6   2   4      451.81      436.81     13.06 o 
  -5   2   4     1113.48     1057.49     19.63 o 
  -4   2   4     1469.43     1466.98     24.29 o 
  -3   2   4     7210.01     7117.35    117.24 o 
  -2   2   4     2105.66     1955.55     37.63 o 
  -1   2   4     3057.20     2918.24     54.38 o 
   0   2   4     4167.60     4078.17     74.49 o 
   1   2   4      279.18      341.79     45.24 o 
   2   2   4        0.87       -8.98     15.35 o 
   3   2   4     4753.17     4482.24    108.99 o 
   4   2   4     2175.63     2170.74     55.95 o 
   5   2   4     3891.30     3834.50     76.91 o 
   6   2   4     2771.73     2747.78     56.03 o 
   7   2   4        5.82       -4.95      8.18 o 
   8   2   4     1195.35     1211.18     45.24 o 
  -8   3   4      341.83      356.87     22.16 o 
  -7   3   4       77.83       70.02     18.53 o 
  -6   3   4     1215.19     1272.93     44.85 o 
  -5   3   4     2617.45     2567.70     81.49 o 
  -4   3   4      461.26      443.27     21.57 o 
  -3   3   4     4889.74     4800.87    194.59 o 
  -2   3   4     1005.88     1000.86     34.84 o 
  -1   3   4      119.22      118.80     10.38 o 
   0   3   4     1195.20     1137.90     31.90 o 
   1   3   4      895.86      875.52     65.13 o 
   2   3   4       76.27      100.70     13.65 o 
   3   3   4     2157.49     2155.07     72.01 o 
   4   3   4      327.65      334.82     31.61 o 
   5   3   4      517.48      534.83     27.54 o 
   6   3   4      223.07      219.64     16.51 o 
   7   3   4        0.07       12.45     13.68 o 
  -6   4   4      530.69      531.43     44.15 o 
  -5   4   4      380.29      368.46     33.79 o 
  -4   4   4      149.19      160.25     23.44 o 
  -3   4   4        6.24      -13.08     15.26 o 
  -2   4   4      703.41      704.76     39.79 o 
  -1   4   4      169.19      169.51     25.07 o 
   0   4   4     3834.85     3617.55    152.62 o 
   1   4   4      504.34      468.75     37.61 o 
   2   4   4     2538.50     2494.73    110.65 o 
   3   4   4      107.74       98.07     15.91 o 
   4   4   4       65.80       61.52     15.81 o 
   5   4   4       28.77       43.71     16.76 o 
   6   4   4     1684.31     1717.27     86.39 o 
   0   5   4      102.26      120.46     28.34 o 
   1   5   4      351.50      342.30     37.61 o 
  -9   0   5     5671.27     6068.25    195.88 o 
  -7   0   5     8025.80     8249.77    215.80 o 
  -5   0   5      596.37      569.59     17.47 o 
  -3   0   5    14918.41    14871.34    276.13 o 
  -1   0   5    49966.40    52369.91    896.04 o 
   1   0   5    15605.43    16725.02    351.03 o 
   3   0   5     1862.80     1842.23     54.34 o 
   5   0   5    13805.45    13865.20    382.34 o 
   7   0   5     5563.95     5510.01    174.59 o 
   9   0   5      354.34      346.84     41.42 o 
  -9   1   5      196.18      187.87     15.11 o 
  -8   1   5      230.57      198.99     14.39 o 
  -7   1   5      232.03      205.47     12.55 o 
  -6   1   5       47.70       41.16      4.81 o 
  -5   1   5     2329.72     2196.89     32.06 o 
  -4   1   5      300.08      314.98      7.47 o 
  -3   1   5     2678.89     2573.35     32.26 o 
  -2   1   5        1.81        0.96      2.29 o 
  -1   1   5     6575.85     7114.82    101.37 o 
   0   1   5     2661.47     2726.83     40.02 o 
   1   1   5     4209.61     4176.05     66.54 o 
   2   1   5     7863.90     8561.22    152.84 o 
   3   1   5     6256.35     6475.89    109.92 o 
   4   1   5     2348.75     2405.50     46.01 o 
   5   1   5       95.90       89.89      7.93 o 
   6   1   5       20.29        9.73      7.29 o 
   7   1   5     1224.40     1259.63     29.30 o 
   8   1   5     2341.30     2374.16     53.99 o 
   9   1   5      401.34      373.56     18.50 o 
  -8   2   5        2.68       13.69     12.85 o 
  -7   2   5     1435.50     1372.40     37.11 o 
  -6   2   5     1234.22     1171.78     30.25 o 
  -5   2   5       55.06       58.98      6.22 o 
  -4   2   5     2025.79     1968.59     36.55 o 
  -3   2   5      515.42      549.57     12.13 o 
  -2   2   5      692.33      752.86     17.15 o 
  -1   2   5    10531.84    11043.07    197.32 o 
   0   2   5     4740.98     4662.66    109.05 o 
   1   2   5     3548.82     3375.00     87.49 o 
   2   2   5     5457.79     5664.82    171.59 o 
   3   2   5      666.13      703.81     30.64 o 
   4   2   5       47.17       54.77      9.83 o 
   5   2   5      511.10      505.09     15.54 o 
   6   2   5     1601.86     1607.39     32.89 o 
   7   2   5      869.70      888.60     24.43 o 
   8   2   5      789.92      850.30     33.05 o 
  -7   3   5      150.84      143.83     17.28 o 
  -6   3   5     1894.69     1865.19     89.93 o 
  -5   3   5     2483.95     2496.91    110.65 o 
  -4   3   5      791.71      734.74     43.06 o 
  -3   3   5     1021.84      940.22     47.97 o 
  -2   3   5     6080.13     5966.50    168.23 o 
  -1   3   5       22.75       35.83      7.20 o 
   0   3   5     7639.26     7612.85    182.37 o 
   1   3   5     2705.40     2472.06     81.96 o 
   2   3   5      187.98      231.74     18.45 o 
   3   3   5     2208.17     2149.49     72.31 o 
   4   3   5     2046.85     1955.93     95.66 o 
   5   3   5       60.62       67.04     20.71 o 
   6   3   5     2172.49     2165.65     88.29 o 
   7   3   5      474.07      459.90     24.27 o 
  -6   4   5      277.64      277.98     33.79 o 
  -5   4   5       13.61       14.17     20.17 o 
  -4   4   5       56.13       58.87     19.62 o 
  -3   4   5      204.96      215.84     23.44 o 
  -2   4   5      274.60      283.20     18.46 o 
  -1   4   5      225.29      272.53     29.98 o 
   0   4   5      200.74      224.02     28.34 o 
   1   4   5        7.03      -19.08     17.99 o 
   2   4   5      258.57      272.53     29.98 o 
   3   4   5      944.87      947.34     43.84 o 
   4   4   5      604.16      661.92     56.22 o 
   5   4   5       60.07       63.44     14.97 o 
   0   5   5      213.92      178.78     31.07 o 
   1   5   5       57.73       55.60     26.16 o 
  -8   0   6      364.55      379.58     44.97 o 
  -6   0   6    10770.69    10704.73    260.23 o 
  -4   0   6    12706.91    12983.43    241.91 o 
  -2   0   6       29.07       49.83      4.19 o 
   0   0   6    26740.28    25605.86    428.67 o 
   2   0   6    35211.81    36876.30    870.44 o 
   4   0   6     2430.40     2342.49     69.12 o 
   6   0   6     1535.64     1627.98     65.13 o 
   8   0   6     7168.68     7630.85    240.95 o 
  -9   1   6     1242.03     1295.52     55.42 o 
  -8   1   6     1007.04      968.02     28.74 o 
  -7   1   6     2326.63     2350.18     47.99 o 
  -6   1   6      363.60      353.60      9.18 o 
  -5   1   6       89.00       87.60      4.89 o 
  -4   1   6     2010.45     2095.02     30.47 o 
  -3   1   6     1334.23     1324.58     17.77 o 
  -2   1   6     8074.59     8048.37    108.50 o 
  -1   1   6     9813.17    10437.13    136.26 o 
   0   1   6    11827.34    12535.46    182.42 o 
   1   1   6     1020.61     1062.82     19.43 o 
   2   1   6        3.95       11.04      4.66 o 
   3   1   6        1.36        3.13      4.53 o 
   4   1   6     3990.54     3924.93     72.82 o 
   5   1   6       58.81       61.94      7.59 o 
   6   1   6      747.36      730.31     20.40 o 
   7   1   6      153.27      125.12     11.35 o 
   8   1   6       30.91       13.60     11.04 o 
  -8   2   6      956.73      991.98     60.39 o 
  -7   2   6      862.01      866.15     32.26 o 
  -6   2   6      518.93      530.14     18.28 o 
  -5   2   6     2377.12     2289.88     39.26 o 
  -4   2   6     1312.83     1325.97     26.65 o 
  -3   2   6      303.79      314.71      9.13 o 
  -2   2   6     1224.60     1223.85     23.74 o 
  -1   2   6     2466.34     2386.90     45.49 o 
   0   2   6     1908.23     1720.40     39.96 o 
   1   2   6      753.16      805.45     25.98 o 
   2   2   6     2657.72     2663.46     84.87 o 
   3   2   6       26.92       14.12      9.20 o 
   4   2   6      175.61      162.66     16.52 o 
   5   2   6     1773.40     1782.69     38.93 o 
   6   2   6      217.84      226.89     11.22 o 
   7   2   6      335.49      307.69     15.23 o 
   8   2   6      780.28      757.06     31.11 o 
  -7   3   6     1672.99     1611.92     59.72 o 
  -6   3   6      187.74      154.25     25.07 o 
  -5   3   6     2631.02     2665.88    117.19 o 
  -4   3   6      310.01      317.22     26.71 o 
  -3   3   6     1178.42     1099.28     41.15 o 
  -2   3   6     3344.91     3310.62     96.74 o 
  -1   3   6     1610.09     1607.76     43.51 o 
   0   3   6     1373.20     1232.80     35.96 o 
   1   3   6     8312.82     7737.25    233.56 o 
   2   3   6      213.46      224.51     13.46 o 
   3   3   6     4824.09     4730.07    147.63 o 
   4   3   6     2324.40     2337.52    124.82 o 
   5   3   6       32.50       53.75     15.71 o 
   6   3   6     1192.30     1136.15     38.79 o 
   7   3   6     2097.43     2145.50     62.45 o 
  -6   4   6        8.38        4.36     22.89 o 
  -5   4   6      106.08      123.18     24.53 o 
  -4   4   6     1054.24     1123.36     59.96 o 
  -3   4   6     1643.39     1599.20     75.22 o 
  -2   4   6      505.95      530.55     26.05 o 
  -1   4   6      376.50      367.91     33.79 o 
   0   4   6      225.85      235.53     22.89 o 
   1   4   6       62.20       31.32     15.58 o 
   2   4   6       47.63       89.99     22.07 o 
   3   4   6      388.62      408.06     28.68 o 
   4   4   6       54.19       84.77     18.86 o 
   5   4   6      449.84      487.71     25.12 o 
  -1   5   6       19.53       50.69     25.62 o 
  -9   0   7      269.72      273.66     27.01 o 
  -7   0   7       15.76        2.68     13.73 o 
  -5   0   7     1439.36     1449.49     31.54 o 
  -3   0   7    10247.97    10293.77    192.78 o 
  -1   0   7     7934.63     7750.11    127.51 o 
   1   0   7     4491.18     4792.95     94.43 o 
   3   0   7    14694.64    14712.48    404.48 o 
   5   0   7    19611.04    19449.24    534.86 o 
   7   0   7      161.24      137.81     18.20 o 
  -9   1   7        2.18       -1.23     13.16 o 
  -8   1   7     2289.86     2280.35     52.49 o 
  -7   1   7       75.57       68.67      9.32 o 
  -6   1   7     5183.06     5198.64     81.42 o 
  -5   1   7     2160.32     2074.07     33.22 o 
  -4   1   7     4736.73     4836.08     69.58 o 
  -3   1   7     4751.84     4912.83     61.64 o 
  -2   1   7     2994.90     3177.47     42.88 o 
  -1   1   7        9.64       26.73      3.15 o 
   0   1   7     6924.62     6885.13    101.26 o 
   1   1   7     4469.26     4448.34     67.98 o 
   2   1   7     7234.11     6847.22    137.78 o 
   3   1   7     1384.70     1257.13     26.46 o 
   4   1   7      401.63      414.95     15.48 o 
   5   1   7        1.37       -9.77      6.51 o 
   6   1   7      173.17      165.25     15.21 o 
   7   1   7     1907.97     1861.53     56.25 o 
   8   1   7      750.30      751.01     25.24 o 
  -8   2   7      584.48      587.77     51.44 o 
  -7   2   7     1322.04     1271.34     41.37 o 
  -6   2   7     1016.16     1008.45     34.40 o 
  -5   2   7     4358.09     4085.29     74.49 o 
  -4   2   7     2769.06     2733.03     46.95 o 
  -3   2   7     1085.31     1032.38     22.92 o 
  -2   2   7      841.12      765.49     16.98 o 
  -1   2   7      304.34      311.08     11.72 o 
   0   2   7      197.03      195.75     10.13 o 
   1   2   7     2996.11     3054.07     80.77 o 
   2   2   7     6808.08     6725.27    171.99 o 
   3   2   7     4650.25     4631.76    107.59 o 
   4   2   7     1624.94     1518.13     40.48 o 
   5   2   7      527.47      511.72     16.31 o 
   6   2   7        3.77        5.21      7.71 o 
   7   2   7      186.15      172.51     11.66 o 
   8   2   7      596.69      648.38     24.81 o 
  -7   3   7       19.55       33.00     11.94 o 
  -6   3   7       27.64        3.27     19.62 o 
  -5   3   7      440.45      404.43     32.70 o 
  -4   3   7     1282.53     1317.95     64.32 o 
  -3   3   7      146.21      142.81     14.12 o 
  -2   3   7     2147.38     2103.43     64.86 o 
  -1   3   7      410.42      406.19     18.44 o 
   0   3   7      415.29      417.88     18.64 o 
   1   3   7     2823.57     2606.73     87.48 o 
   2   3   7     1448.33     1392.45     42.21 o 
   3   3   7      581.72      564.54     29.64 o 
   4   3   7     3300.10     3188.07    103.96 o 
   5   3   7      225.81      239.39     22.11 o 
   6   3   7      966.63      955.45     43.97 o 
   7   3   7      717.29      783.68     33.68 o 
  -6   4   7      220.06      185.86     29.98 o 
  -5   4   7      859.14      928.78     56.14 o 
  -4   4   7        3.27      -11.99     17.99 o 
  -3   4   7       51.69       61.05     17.99 o 
  -2   4   7       38.05       45.34     12.50 o 
  -1   4   7     2163.30     2073.94     95.93 o 
   0   4   7      166.14      188.20     19.85 o 
   1   4   7     3434.36     3258.68    107.27 o 
   2   4   7      128.73      129.91     20.29 o 
   3   4   7        3.09        5.56     16.89 o 
   4   4   7       46.22       43.06     18.84 o 
   5   4   7      461.38      512.67     35.28 o 
  -8   0   8      331.21      341.35     26.85 o 
  -6   0   8      283.13      294.94     23.98 o 
  -4   0   8      105.89      116.20      7.42 o 
  -2   0   8      280.35      292.20      8.60 o 
   0   0   8      244.43      252.58      9.51 o 
   2   0   8     5166.41     5615.66    120.91 o 
   4   0   8      443.43      389.57     25.99 o 
   6   0   8      565.01      539.82     32.65 o 
   8   0   8     1007.24     1023.76     48.49 o 
  -9   1   8     1272.57     1341.60     40.55 o 
  -8   1   8      345.67      366.36     21.27 o 
  -7   1   8       11.27        9.38      8.52 o 
  -6   1   8      776.16      755.92     17.44 o 
  -5   1   8    11524.69    11629.21    161.16 o 
  -4   1   8        0.18       -0.97      2.88 o 
  -3   1   8    14928.22    14855.78    171.05 o 
  -2   1   8      217.27      162.90      4.60 o 
  -1   1   8     3383.22     3379.96     49.10 o 
   0   1   8     1635.08     1625.77     28.42 o 
   1   1   8     7670.45     7754.32    116.73 o 
   2   1   8      308.21      355.96      9.27 o 
   3   1   8    14473.80    14771.66    248.55 o 
   4   1   8     1360.60     1388.56     35.27 o 
   5   1   8     5518.34     5565.77    103.31 o 
   6   1   8     1208.88     1201.71     36.53 o 
   7   1   8      148.45      141.78     15.66 o 
   8   1   8       56.08       40.09     11.95 o 
  -8   2   8       23.54       21.85     21.96 o 
  -7   2   8     2342.64     2442.97     68.50 o 
  -6   2   8      606.76      607.61     22.84 o 
  -5   2   8     1616.93     1561.23     34.00 o 
  -4   2   8     2774.54     2743.76     43.85 o 
  -3   2   8     1118.58     1121.45     25.47 o 
  -2   2   8      465.80      391.42     14.11 o 
  -1   2   8    18397.49    18370.93    383.57 o 
   0   2   8       20.88       15.87      7.31 o 
   1   2   8     5101.50     4940.65    127.34 o 
   2   2   8     4102.24     4114.45     85.95 o 
   3   2   8       80.18       93.47     11.01 o 
   4   2   8     2464.87     2301.19     91.90 o 
   5   2   8     3686.33     3635.13     85.96 o 
   6   2   8      992.54      992.98     26.16 o 
   7   2   8     1485.12     1513.28     39.55 o 
   8   2   8        6.57        8.60     12.42 o 
  -7   3   8       87.93       85.59     15.18 o 
  -6   3   8       98.90       65.20     16.84 o 
  -5   3   8       10.75       10.36     17.44 o 
  -4   3   8       91.84      110.10     20.17 o 
  -3   3   8       23.30       15.12     10.86 o 
  -2   3   8      106.70      104.37     11.17 o 
  -1   3   8      557.12      574.95     22.80 o 
   0   3   8        2.32       12.12      9.74 o 
   1   3   8      172.90      168.81     13.25 o 
   2   3   8        2.94       -0.46     11.80 o 
   3   3   8       93.12      101.72     12.86 o 
   4   3   8      385.45      385.82     26.71 o 
   5   3   8      516.88      456.77     50.62 o 
   6   3   8      219.74      228.73     20.35 o 
   7   3   8      719.55      660.06     30.71 o 
  -6   4   8      472.50      504.72     43.06 o 
  -5   4   8       93.87       83.39     23.98 o 
  -4   4   8     2830.17     2976.56    130.27 o 
  -3   4   8       68.16       50.10     14.14 o 
  -2   4   8     2273.98     2201.58     70.12 o 
  -1   4   8      114.11      140.39     34.88 o 
   0   4   8       98.40      129.95     19.89 o 
   1   4   8      733.60      712.22     36.93 o 
   2   4   8     2115.31     2184.95     79.62 o 
   3   4   8        3.73       43.60     18.71 o 
   4   4   8     1751.25     1738.80     67.05 o 
   5   4   8        4.81       32.96     19.64 o 
  -9   0   9      419.01      396.39     31.79 o 
  -7   0   9      645.35      683.78     43.33 o 
  -5   0   9     6022.38     5955.35    114.15 o 
  -3   0   9     2562.49     2475.17     46.56 o 
  -1   0   9      429.95      406.67     11.34 o 
   1   0   9      619.80      545.88     14.73 o 
   3   0   9     2736.91     2821.32     82.97 o 
   5   0   9      261.60      270.21     21.75 o 
   7   0   9       68.73       48.51     25.62 o 
  -9   1   9      345.04      354.23     20.50 o 
  -8   1   9     1081.00     1088.79     31.54 o 
  -7   1   9        2.29        2.68      8.84 o 
  -6   1   9      141.46      142.22      9.06 o 
  -5   1   9      210.33      193.34      7.77 o 
  -4   1   9     1481.68     1480.94     20.49 o 
  -3   1   9     3628.47     3578.67     45.32 o 
  -2   1   9    10676.42    10429.53    122.29 o 
  -1   1   9       94.51       78.93      4.32 o 
   0   1   9    11514.85    11699.95    174.98 o 
   1   1   9      634.29      631.06     16.06 o 
   2   1   9      185.41      201.87      7.27 o 
   3   1   9     1530.17     1555.37     28.58 o 
   4   1   9     8354.78     8359.20    164.84 o 
   5   1   9      142.34      123.04     11.07 o 
   6   1   9     5960.02     5931.82    145.85 o 
   7   1   9      109.58      117.31     13.61 o 
   8   1   9     1220.07     1225.56     34.39 o 
  -8   2   9      233.47      199.98     18.82 o 
  -7   2   9      173.51      182.21     15.11 o 
  -6   2   9      402.48      400.15     18.59 o 
  -5   2   9     1366.81     1404.88     30.47 o 
  -4   2   9     5562.76     5516.19     90.85 o 
  -3   2   9     3055.08     2889.76     57.10 o 
  -2   2   9     2594.57     2527.31     47.31 o 
  -1   2   9     8971.77     9011.93    174.48 o 
   0   2   9      135.17      135.64     10.85 o 
   1   2   9      233.70      237.36     13.61 o 
   2   2   9     5671.16     5445.36    131.60 o 
   3   2   9      349.75      354.90     17.97 o 
   4   2   9     3347.35     3200.36     83.22 o 
   5   2   9     2410.88     2435.73     72.32 o 
   6   2   9       45.79       50.08      9.83 o 
   7   2   9     1225.04     1237.57     36.27 o 
  -7   3   9      415.87      397.09     20.49 o 
  -6   3   9     1128.94     1223.68    118.82 o 
  -5   3   9       12.70      -22.35     16.35 o 
  -4   3   9      885.74      890.50     58.05 o 
  -3   3   9       19.26       36.36     12.17 o 
  -2   3   9      505.37      486.07     20.80 o 
  -1   3   9      397.16      453.43     20.41 o 
   0   3   9     1551.38     1506.82     71.95 o 
   1   3   9      231.90      242.58     16.48 o 
   2   3   9      435.52      465.68     28.44 o 
   3   3   9      177.60      153.61     14.90 o 
   4   3   9       77.41       61.27     26.16 o 
   5   3   9       20.11       33.13     14.61 o 
   6   3   9       67.92       48.19     19.35 o 
  -5   4   9      162.40      176.05     27.80 o 
  -4   4   9        9.76       15.81     19.62 o 
  -3   4   9      984.93     1015.22     40.59 o 
  -2   4   9       10.20       10.56     12.68 o 
  -1   4   9     2807.93     2832.27     95.58 o 
   0   4   9      247.16      275.69     24.75 o 
   1   4   9      752.89      802.30     57.78 o 
   2   4   9       10.03        5.00     33.79 o 
   3   4   9      240.41      304.77     59.96 o 
   4   4   9        0.33       -7.45     18.43 o 
   5   4   9     2001.22     2051.64    107.92 o 
  -8   0  10     5244.14     5717.14    185.84 o 
  -6   0  10       41.53       33.85      8.43 o 
  -4   0  10     6645.55     6477.17    123.30 o 
  -2   0  10    23471.04    23355.24    389.18 o 
   0   0  10     6283.45     6261.98    115.26 o 
   2   0  10     3282.67     3397.38     69.29 o 
   4   0  10     9604.85     9775.16    272.31 o 
   6   0  10     1040.75     1102.11     71.95 o 
   8   0  10       63.00       79.06     20.16 o 
  -9   1  10      328.57      330.38     20.48 o 
  -8   1  10      164.55      173.22     14.24 o 
  -7   1  10     1184.16     1152.82     31.78 o 
  -6   1  10     3726.30     3723.54     63.71 o 
  -5   1  10      801.66      756.31     16.31 o 
  -4   1  10      485.77      482.44      9.39 o 
  -3   1  10      165.37      178.35      6.67 o 
  -2   1  10      412.36      407.92      8.52 o 
  -1   1  10     4121.60     4093.58     57.34 o 
   0   1  10     5519.24     5666.05     78.97 o 
   1   1  10     8775.66     8865.65    176.77 o 
   2   1  10     1317.89     1303.18     23.52 o 
   3   1  10     1978.68     1955.96     37.16 o 
   4   1  10      435.09      424.42     14.69 o 
   5   1  10       15.41        8.24      9.30 o 
   6   1  10     1482.98     1456.06     43.01 o 
   7   1  10     2871.47     2901.69     89.36 o 
   8   1  10      639.46      660.70     27.56 o 
  -8   2  10      908.74      944.13     34.19 o 
  -7   2  10      679.01      715.67     27.22 o 
  -6   2  10      177.28      182.80     14.40 o 
  -5   2  10      226.46      202.27     14.22 o 
  -4   2  10       16.32       17.56      6.52 o 
  -3   2  10      366.46      344.06     12.09 o 
  -2   2  10     3666.01     3771.89     77.24 o 
  -1   2  10     2176.21     2069.73     38.60 o 
   0   2  10     1395.60     1338.40     42.88 o 
   1   2  10     2069.71     2024.88     52.12 o 
   2   2  10      709.77      696.24     26.93 o 
   3   2  10      560.86      565.92     24.32 o 
   4   2  10      253.74      242.01     13.33 o 
   5   2  10     2523.27     2504.99     64.93 o 
   6   2  10     1013.60     1009.79     43.86 o 
   7   2  10     1212.27     1246.71     52.94 o 
  -7   3  10      364.77      349.94     19.40 o 
  -6   3  10      713.64      845.64    116.64 o 
  -5   3  10       83.91       89.93     21.26 o 
  -4   3  10      899.63      871.76     35.43 o 
  -3   3  10     4612.95     4441.65    129.49 o 
  -2   3  10     1168.19     1135.32     55.76 o 
  -1   3  10     2285.38     2292.64     62.55 o 
   0   3  10     3093.28     2945.89     80.32 o 
   1   3  10      231.29      216.41     17.01 o 
   2   3  10     1765.12     1683.60     51.56 o 
   3   3  10      993.09     1019.67     36.59 o 
   4   3  10       54.54       53.74     14.55 o 
   5   3  10     1584.62     1584.22     51.96 o 
   6   3  10      380.70      367.71     35.28 o 
  -5   4  10      197.34      180.41     28.34 o 
  -4   4  10      351.70      361.37     33.79 o 
  -3   4  10      198.29      180.72     18.73 o 
  -2   4  10      120.52      144.32     17.16 o 
  -1   4  10      122.37      145.96     21.10 o 
   0   4  10      308.16      337.25     27.85 o 
   1   4  10      243.44      256.22     26.44 o 
   2   4  10     2392.29     2260.83     83.55 o 
   3   4  10      474.70      465.57     34.05 o 
   4   4  10      457.72      568.08     37.32 o 
  -9   0  11      721.61      749.79     43.53 o 
  -7   0  11     3133.65     3317.61    113.16 o 
  -5   0  11     7790.17     7721.72    147.07 o 
  -3   0  11       21.02       19.89      6.02 o 
  -1   0  11    19137.57    19611.85    328.14 o 
   1   0  11    30547.19    30012.34    533.26 o 
   3   0  11     3092.36     2922.90     67.01 o 
   5   0  11      926.92      858.88     59.41 o 
   7   0  11     7813.46     8078.84    398.98 o 
  -9   1  11      947.30      955.96     34.96 o 
  -8   1  11      610.56      550.91     31.22 o 
  -7   1  11       92.61       80.82     11.82 o 
  -6   1  11       59.25       59.87      8.47 o 
  -5   1  11      140.15      131.53      7.15 o 
  -4   1  11       47.58       47.09      4.41 o 
  -3   1  11     3374.77     3284.81     43.08 o 
  -2   1  11      846.18      890.26     15.24 o 
  -1   1  11     2170.31     2133.93     30.85 o 
   0   1  11      593.62      574.05     11.75 o 
   1   1  11      557.89      513.84     13.10 o 
   2   1  11      266.96      257.53      9.00 o 
   3   1  11     3186.14     3099.52     52.84 o 
   4   1  11      755.89      727.36     18.20 o 
   5   1  11     2658.42     2694.90     82.30 o 
   6   1  11        1.65       -9.57     11.77 o 
   7   1  11       30.98       31.75     16.45 o 
   8   1  11      346.20      300.49     28.48 o 
  -8   2  11      496.97      530.38     24.66 o 
  -7   2  11      819.04      800.57     30.05 o 
  -6   2  11       35.06       26.51     11.50 o 
  -5   2  11      952.56      963.83     36.09 o 
  -4   2  11      703.03      694.74     18.59 o 
  -3   2  11       41.13       62.56      7.62 o 
  -2   2  11     2440.14     2440.04     48.92 o 
  -1   2  11      641.08      629.34     16.79 o 
   0   2  11      193.61      230.91     15.41 o 
   1   2  11     2917.56     2836.12     85.78 o 
   2   2  11     1630.04     1619.84     47.12 o 
   3   2  11      632.50      653.98     30.96 o 
   4   2  11     1402.76     1464.85     54.76 o 
   5   2  11       10.64        6.95     10.53 o 
   6   2  11        0.44       -1.00     12.84 o 
   7   2  11      513.32      465.66     29.61 o 
  -7   3  11      136.65      123.93     14.84 o 
  -6   3  11     2564.83     2452.76    113.37 o 
  -5   3  11      642.12      679.69     47.42 o 
  -4   3  11      242.23      280.38     20.62 o 
  -3   3  11     2138.43     2096.37    135.17 o 
  -2   3  11     1913.66     1962.05     55.90 o 
  -1   3  11     2212.24     2229.23     77.84 o 
   0   3  11     5454.55     5274.90    137.18 o 
   1   3  11      124.02      151.78     28.32 o 
   2   3  11     3699.22     3543.01     96.92 o 
   3   3  11     1771.95     1720.49     54.09 o 
   4   3  11      145.41      155.97     18.11 o 
   5   3  11      567.06      577.76     30.08 o 
   6   3  11     1269.58     1406.24     66.93 o 
  -5   4  11      155.72      144.44     27.80 o 
  -4   4  11      449.93      487.01     29.05 o 
  -3   4  11      134.49      130.75     18.20 o 
  -2   4  11      265.72      294.11     22.62 o 
  -1   4  11      181.80      180.85     23.31 o 
   0   4  11       53.24       45.82     19.74 o 
   1   4  11       85.17      101.84     33.25 o 
   2   4  11      180.89      213.60     27.25 o 
   3   4  11        8.33       30.82     39.79 o 
   4   4  11      352.27      371.58     32.74 o 
  -8   0  12        4.74       -1.90     18.98 o 
  -6   0  12     4100.00     4124.92    119.50 o 
  -4   0  12    12797.65    12424.97    234.01 o 
  -2   0  12     3968.81     3759.16     62.35 o 
   0   0  12      743.12      736.66     20.90 o 
   2   0  12    10290.36     9755.11    190.78 o 
   4   0  12    11261.88    11208.31    309.39 o 
   6   0  12       52.96       51.24     26.71 o 
  -8   1  12      160.28      143.54     14.46 o 
  -7   1  12     2070.37     2158.72     50.66 o 
  -6   1  12      891.90      821.79     24.19 o 
  -5   1  12     3053.45     3015.67     43.03 o 
  -4   1  12      287.01      281.79      8.04 o 
  -3   1  12      179.55      192.34      6.83 o 
  -2   1  12     1175.92     1184.20     20.41 o 
  -1   1  12     3092.11     2895.03     40.74 o 
   0   1  12     2153.09     2034.48     31.44 o 
   1   1  12     1570.04     1524.25     26.71 o 
   2   1  12     1859.30     1915.05     35.00 o 
   3   1  12      150.12      153.14      8.29 o 
   4   1  12      594.13      631.96     17.07 o 
   5   1  12       16.91       21.75     12.64 o 
   6   1  12      743.86      762.97     35.19 o 
   7   1  12       40.10       42.94     17.60 o 
  -8   2  12      476.05      459.26     29.80 o 
  -7   2  12      218.96      229.25     17.48 o 
  -6   2  12     1185.09     1205.63     37.22 o 
  -5   2  12     2268.71     2259.24     54.43 o 
  -4   2  12      386.79      402.90     14.31 o 
  -3   2  12      446.43      457.94     14.34 o 
  -2   2  12       32.60       39.78      7.11 o 
  -1   2  12      819.98      781.78     18.78 o 
   0   2  12     3125.12     3245.35     79.95 o 
   1   2  12     3843.49     3691.53     89.59 o 
   2   2  12     2239.42     2158.07     59.75 o 
   3   2  12     1009.03      973.56     47.08 o 
   4   2  12     1070.59     1043.31     29.50 o 
   5   2  12      335.36      329.98     17.62 o 
   6   2  12       11.51       12.09     13.93 o 
   7   2  12      832.61      887.51     37.61 o 
  -7   3  12       24.77       33.73     11.81 o 
  -6   3  12      190.33      234.37     31.07 o 
  -5   3  12     1278.13     1317.95     70.86 o 
  -4   3  12       15.89       32.49     14.20 o 
  -3   3  12     1768.53     1716.84     58.57 o 
  -2   3  12      294.18      314.35     19.51 o 
  -1   3  12     1186.65     1141.77     40.22 o 
   0   3  12     1943.82     1811.54     96.28 o 
   1   3  12     2578.97     2532.49     74.10 o 
   2   3  12       10.97       32.20     20.80 o 
   3   3  12     2924.62     2994.72     85.35 o 
   4   3  12      363.53      385.55     24.59 o 
   5   3  12     1785.71     1843.29     62.39 o 
   6   3  12      997.80      982.98     70.22 o 
  -5   4  12        9.57      -28.89     21.26 o 
  -4   4  12      100.63      161.11     25.35 o 
  -3   4  12       32.06       73.33     25.35 o 
  -2   4  12      532.14      619.12     37.69 o 
  -1   4  12      421.00      475.85     34.88 o 
   0   4  12      422.51      484.66     35.23 o 
   1   4  12       50.38      115.43     23.94 o 
   2   4  12       15.23       63.71     23.15 o 
   3   4  12        0.63       -6.75     21.84 o 
   4   4  12      309.10      456.76     58.87 o 
  -7   0  13      599.10      611.95     30.18 o 
  -5   0  13       10.60       19.61      9.10 o 
  -3   0  13       91.81      116.59      8.48 o 
  -1   0  13     5027.52     5363.91     88.97 o 
   1   0  13     1869.92     1811.61     38.69 o 
   3   0  13     1203.86     1261.17     32.13 o 
   5   0  13     5200.06     5074.24    178.39 o 
   7   0  13     2475.90     2578.12    146.62 o 
  -8   1  13        7.87       15.40     13.45 o 
  -7   1  13      347.81      302.55     16.71 o 
  -6   1  13     4169.67     4152.90     76.00 o 
  -5   1  13      133.83      138.94      7.67 o 
  -4   1  13     5636.08     5542.35     69.82 o 
  -3   1  13     1475.56     1449.60     21.22 o 
  -2   1  13      799.12      796.92     15.69 o 
  -1   1  13     1171.53     1093.65     18.35 o 
   0   1  13     3528.32     3486.53     49.60 o 
   1   1  13     1019.24     1061.14     21.17 o 
   2   1  13     8478.82     8665.32    139.04 o 
   3   1  13     1710.63     1736.64     42.13 o 
   4   1  13     3832.56     3866.57     74.07 o 
   5   1  13     1375.25     1364.88     34.48 o 
   6   1  13       73.31       69.30     15.48 o 
   7   1  13        2.31       -6.12     17.44 o 
  -8   2  13      889.59      950.23     34.82 o 
  -7   2  13      289.69      285.21     21.40 o 
  -6   2  13      295.69      307.97     18.81 o 
  -5   2  13     1252.01     1246.96     35.52 o 
  -4   2  13      838.17      901.35     35.48 o 
  -3   2  13     2277.18     2318.54     52.26 o 
  -2   2  13     4338.79     4142.90     70.04 o 
  -1   2  13       46.26       48.56      7.64 o 
   0   2  13     3552.64     3605.20     88.73 o 
   1   2  13      258.42      236.09     26.70 o 
   2   2  13      432.73      452.05     25.95 o 
   3   2  13     1900.31     1903.82     73.77 o 
   4   2  13     2567.40     2698.67     62.61 o 
   5   2  13      581.36      628.97     25.30 o 
   6   2  13      952.19      929.40     37.73 o 
  -6   3  13       24.89       17.01     15.53 o 
  -5   3  13      103.49       99.53     17.68 o 
  -4   3  13        7.54       38.17     16.08 o 
  -3   3  13     1021.97      961.96     72.57 o 
  -2   3  13     1308.49     1259.95     42.91 o 
  -1   3  13        4.11        3.81     13.56 o 
   0   3  13      127.12      143.14     16.77 o 
   1   3  13      139.59      144.24     17.86 o 
   2   3  13      130.04      121.54     25.31 o 
   3   3  13     1267.71     1146.62     43.46 o 
   4   3  13      815.82      870.88     38.26 o 
   5   3  13      188.72      171.28     19.28 o 
  -4   4  13       43.19       25.08     18.00 o 
  -3   4  13      562.18      578.65     32.65 o 
  -2   4  13      337.54      285.63     69.49 o 
  -1   4  13      339.71      345.31     31.03 o 
   0   4  13      162.47      182.51     27.35 o 
   1   4  13     2484.79     2642.32    159.16 o 
   2   4  13      264.53      295.67     38.43 o 
   3   4  13      881.93      998.00     85.57 o 
  -8   0  14        3.27      -13.25     20.14 o 
  -6   0  14     4059.19     4133.37    115.02 o 
  -4   0  14      434.06      376.93     13.98 o 
  -2   0  14      642.23      697.86     18.74 o 
   0   0  14      256.20      249.70     12.90 o 
   2   0  14        2.81        3.43      7.99 o 
   4   0  14       52.41       57.10     12.98 o 
   6   0  14       34.76        6.17     21.19 o 
  -8   1  14       57.45       64.30     13.49 o 
  -7   1  14      194.29      207.67     14.39 o 
  -6   1  14      179.28      175.21     13.20 o 
  -5   1  14     1139.81     1108.06     20.83 o 
  -4   1  14      412.81      405.13     10.00 o 
  -3   1  14     8231.71     8154.57     97.38 o 
  -2   1  14        2.28       -7.56      5.04 o 
  -1   1  14     6308.78     5986.18     84.52 o 
   0   1  14     1135.42     1070.77     20.10 o 
   1   1  14      260.61      261.43      9.35 o 
   2   1  14     2454.46     2513.11     40.71 o 
   3   1  14     4937.66     5014.11     88.11 o 
   4   1  14      130.79      150.50     12.27 o 
   5   1  14     3551.12     3594.21     75.71 o 
   6   1  14      390.65      381.74     24.69 o 
   7   1  14      918.90      893.84     32.15 o 
  -7   2  14      673.87      728.50     42.96 o 
  -6   2  14      163.40      166.45     19.06 o 
  -5   2  14     1950.00     2082.34     52.16 o 
  -4   2  14     2438.03     2438.48     93.50 o 
  -3   2  14      986.02     1010.09     29.58 o 
  -2   2  14     2041.20     1967.05     42.52 o 
  -1   2  14     2060.69     1999.02     44.20 o 
   0   2  14      630.98      667.26     23.30 o 
   1   2  14     3093.55     3043.23    114.01 o 
   2   2  14      359.33      360.83     14.65 o 
   3   2  14     1062.16     1056.46     37.87 o 
   4   2  14     1957.90     2006.33     49.82 o 
   5   2  14      135.16      140.95     15.72 o 
   6   2  14     1019.23     1012.51     35.69 o 
  -6   3  14       13.96       -3.27     23.98 o 
  -5   3  14       31.25       50.69     17.34 o 
  -4   3  14      135.46      136.66     19.27 o 
  -3   3  14        3.27        9.02     13.38 o 
  -2   3  14      664.56      697.07     30.67 o 
  -1   3  14      213.64      247.05     16.82 o 
   0   3  14       50.84       52.18     25.66 o 
   1   3  14       23.57       25.86     15.83 o 
   2   3  14       99.00       67.22     17.99 o 
   3   3  14       56.72       48.03     17.73 o 
   4   3  14        1.45        3.80     17.94 o 
   5   3  14        7.63       -3.56     19.25 o 
  -4   4  14      394.38      489.99     31.93 o 
  -3   4  14       14.67       35.97     17.68 o 
  -2   4  14     2799.97     2924.23    185.32 o 
  -1   4  14       16.85        8.47     36.25 o 
   0   4  14      580.91      558.88     57.50 o 
   1   4  14        5.63       -9.22     23.03 o 
   2   4  14      229.55      268.17     53.42 o 
   3   4  14        0.48       -3.27     41.42 o 
  -7   0  15      149.51      139.95     18.98 o 
  -5   0  15      797.68      832.08     30.73 o 
  -3   0  15     5497.31     5200.15     85.22 o 
  -1   0  15      854.05      956.53     24.48 o 
   1   0  15      677.32      628.05     20.52 o 
   3   0  15     2562.52     2469.06     55.24 o 
   5   0  15      620.57      611.45     31.86 o 
   7   0  15       45.78       49.19     20.15 o 
  -8   1  15      626.13      603.20     25.85 o 
  -7   1  15      135.78      161.76     13.74 o 
  -6   1  15     1154.51     1199.45     31.57 o 
  -5   1  15       87.81       80.10      8.06 o 
  -4   1  15      245.55      246.66      9.52 o 
  -3   1  15     1056.80     1047.90     17.34 o 
  -2   1  15     1665.48     1570.29     36.54 o 
  -1   1  15     2616.85     2456.67     46.97 o 
   0   1  15     8399.73     8340.84    162.01 o 
   1   1  15      416.20      426.45     11.50 o 
   2   1  15     2022.91     1980.39     32.35 o 
   3   1  15      203.38      202.00     12.48 o 
   4   1  15      154.30      153.87     12.79 o 
   5   1  15      376.31      378.30     17.61 o 
   6   1  15     3551.05     3435.60     73.52 o 
  -7   2  15      404.68      367.31     21.87 o 
  -6   2  15      134.44      141.92     20.99 o 
  -5   2  15        2.43        3.15     11.33 o 
  -4   2  15     1423.90     1424.50     45.13 o 
  -3   2  15      538.63      575.68     24.20 o 
  -2   2  15     2531.93     2462.90     51.75 o 
  -1   2  15     1065.34     1008.72     31.12 o 
   0   2  15      990.12      989.95     36.95 o 
   1   2  15      901.23      880.07     36.44 o 
   2   2  15      986.33      936.94     64.43 o 
   3   2  15      185.55      182.63     12.74 o 
   4   2  15     4528.33     4662.36    103.81 o 
   5   2  15      256.62      305.57     18.67 o 
   6   2  15      607.38      627.68     27.90 o 
  -6   3  15      195.32      227.83     34.88 o 
  -5   3  15      378.00      385.88     27.29 o 
  -4   3  15     1697.15     1775.38     99.47 o 
  -3   3  15       51.12       45.15     15.75 o 
  -2   3  15     1385.25     1403.89     76.27 o 
  -1   3  15      323.67      348.56     30.51 o 
   0   3  15        0.45       28.65     16.19 o 
   1   3  15      199.88      225.58     39.04 o 
   2   3  15      629.56      729.91     35.70 o 
   3   3  15        9.25        0.26     17.85 o 
   4   3  15      461.93      463.30     35.71 o 
   5   3  15      162.42      115.65     29.49 o 
  -3   4  15       99.14      119.35     21.47 o 
  -2   4  15        1.42       15.21     31.07 o 
  -1   4  15      399.34      422.87     36.51 o 
   0   4  15       87.07       97.98     34.07 o 
   1   4  15     1483.93     1497.43     69.61 o 
   2   4  15      476.97      613.73     69.77 o 
  -8   0  16     2805.22     2844.21    106.59 o 
  -6   0  16     4266.26     4209.53    111.79 o 
  -4   0  16      133.64      126.77     12.68 o 
  -2   0  16     9882.91    10290.32    176.13 o 
   0   0  16    11158.86    11795.93    215.18 o 
   2   0  16      908.04      885.86     27.94 o 
   4   0  16     2088.02     2118.88     60.55 o 
   6   0  16     3108.91     3269.76    102.55 o 
  -8   1  16      107.42       91.68     14.80 o 
  -7   1  16       10.00        9.39     11.49 o 
  -6   1  16      871.51      893.38     34.33 o 
  -5   1  16       17.26       10.87      8.95 o 
  -4   1  16     1976.99     1993.66     33.63 o 
  -3   1  16       33.20       24.52      6.90 o 
  -2   1  16      152.17      149.95      8.37 o 
  -1   1  16      146.97      145.92      8.65 o 
   0   1  16      347.55      342.38     12.12 o 
   1   1  16      532.67      516.96     13.47 o 
   2   1  16     2131.33     2144.50     38.91 o 
   3   1  16     1276.08     1332.07     44.36 o 
   4   1  16      478.23      462.49     18.90 o 
   5   1  16      385.37      358.96     17.82 o 
   6   1  16      256.48      225.16     15.96 o 
  -7   2  16       36.88       23.76     14.89 o 
  -6   2  16      369.70      420.24     26.91 o 
  -5   2  16      329.80      375.41     22.14 o 
  -4   2  16        6.84        1.81     14.81 o 
  -3   2  16      859.83      828.02     30.78 o 
  -2   2  16      514.61      512.70     33.98 o 
  -1   2  16       39.67       26.88     10.83 o 
   0   2  16     3606.51     3562.21     89.85 o 
   1   2  16     2430.75     2223.82    114.98 o 
   2   2  16      602.95      516.26     37.34 o 
   3   2  16      680.24      719.57     24.58 o 
   4   2  16      413.69      372.69     19.50 o 
   5   2  16        4.04        1.26     13.27 o 
  -5   3  16      228.87      256.72     35.97 o 
  -4   3  16     1003.75      938.78     46.33 o 
  -3   3  16      760.74      767.12     34.68 o 
  -2   3  16      329.97      362.28     24.95 o 
  -1   3  16     2513.72     2726.01    185.32 o 
   0   3  16      196.24      208.72     21.79 o 
   1   3  16     1346.05     1285.26     58.19 o 
   2   3  16      978.31      910.60     41.96 o 
   3   3  16       17.24        9.22     19.48 o 
   4   3  16      474.12      521.31     41.43 o 
  -3   4  16        7.92       14.61     19.50 o 
  -2   4  16      789.82      734.05     46.73 o 
  -1   4  16       49.42       28.20     26.44 o 
   0   4  16       88.26      103.56     46.87 o 
   1   4  16      239.43      282.88     54.51 o 
  -7   0  17      639.12      658.79     43.33 o 
  -5   0  17     4682.49     4561.73    112.72 o 
  -3   0  17     2734.44     2670.05     54.46 o 
  -1   0  17      669.48      728.84     24.61 o 
   1   0  17     9612.72     9460.43    188.06 o 
   3   0  17     7312.77     7151.28    158.15 o 
   5   0  17      186.03      188.40     23.43 o 
  -7   1  17      273.01      271.60     21.87 o 
  -6   1  17      895.88      888.84     35.64 o 
  -5   1  17        1.27       -0.12      9.44 o 
  -4   1  17       10.36        5.50      8.01 o 
  -3   1  17      202.66      213.26     10.46 o 
  -2   1  17       57.26       55.59     11.04 o 
  -1   1  17     3982.77     3912.03     60.42 o 
   0   1  17      445.12      423.81     13.25 o 
   1   1  17      395.08      399.36     13.65 o 
   2   1  17       40.35       34.46      8.64 o 
   3   1  17      395.75      390.89     17.43 o 
   4   1  17      188.93      159.00     14.02 o 
   5   1  17     1295.06     1203.94     39.48 o 
   6   1  17        6.78       -0.07     12.97 o 
  -7   2  17      535.11      501.98     30.97 o 
  -6   2  17      524.89      523.67     30.18 o 
  -5   2  17      517.58      551.86     62.95 o 
  -4   2  17        0.85       -0.23     13.49 o 
  -3   2  17      210.68      208.08     18.03 o 
  -2   2  17      608.67      573.84     23.57 o 
  -1   2  17      509.92      494.44     27.41 o 
   0   2  17      370.04      383.99     27.12 o 
   1   2  17      174.02      157.98     20.58 o 
   2   2  17      119.83      110.46     16.59 o 
   3   2  17      639.23      657.78     32.48 o 
   4   2  17      331.39      324.11     28.79 o 
   5   2  17       46.46       32.67     14.64 o 
  -5   3  17       27.43       16.90     28.89 o 
  -4   3  17     1216.80     1321.25     54.86 o 
  -3   3  17      311.15      305.31     24.49 o 
  -2   3  17       60.76       68.94     22.16 o 
  -1   3  17     1030.74     1067.65     88.30 o 
   0   3  17     1063.15     1153.78     88.30 o 
   1   3  17      183.92      190.28     39.79 o 
   2   3  17     2946.92     2870.20    170.76 o 
   3   3  17      614.53      524.96     33.43 o 
   4   3  17      662.39      649.71     70.86 o 
  -1   4  17      178.31      196.77     53.42 o 
   0   4  17       63.90       74.13     46.87 o 
  -6   0  18       51.42       56.14     18.59 o 
  -4   0  18     1222.47     1161.34     34.36 o 
  -2   0  18     2840.50     3135.33     86.07 o 
   0   0  18     1378.43     1478.15     38.74 o 
   2   0  18      697.43      652.10     26.90 o 
   4   0  18     4539.24     4643.94    120.37 o 
   6   0  18     2710.96     2823.49    113.49 o 
  -7   1  18     1909.19     1923.20     70.45 o 
  -6   1  18      103.80      107.70     11.91 o 
  -5   1  18     1734.37     1732.68     58.34 o 
  -4   1  18     2120.58     2054.39     59.05 o 
  -3   1  18      173.43      168.72     12.51 o 
  -2   1  18       51.86       56.37      9.91 o 
  -1   1  18     2725.34     2734.56     54.16 o 
   0   1  18       56.74       60.75      8.95 o 
   1   1  18     2133.04     2103.06     71.01 o 
   2   1  18     1215.77     1255.40     31.92 o 
   3   1  18     1152.20     1121.67     44.29 o 
   4   1  18      444.89      443.10     19.46 o 
   5   1  18       57.24       30.26     12.97 o 
  -6   2  18      508.19      461.52     42.94 o 
  -5   2  18      599.94      644.60     40.51 o 
  -4   2  18      563.58      581.01     38.62 o 
  -3   2  18     1761.56     1813.70     52.11 o 
  -2   2  18       53.57       61.23     10.74 o 
  -1   2  18      357.03      339.15     17.89 o 
   0   2  18       98.40      110.20     13.60 o 
   1   2  18     1105.73      941.73     83.41 o 
   2   2  18     1297.97     1232.38     73.23 o 
   3   2  18     1772.07     1870.81     64.54 o 
   4   2  18      697.41      697.62     33.81 o 
   5   2  18       42.49       44.29     15.37 o 
  -5   3  18       59.22       46.87     30.52 o 
  -4   3  18      167.22      181.23     32.70 o 
  -3   3  18      640.62      736.17     55.84 o 
  -2   3  18        1.76       15.03     18.25 o 
  -1   3  18      908.13      840.01     69.77 o 
   0   3  18      540.20      532.98     41.58 o 
   1   3  18        1.91       27.45     26.85 o 
   2   3  18      811.40      742.94    158.88 o 
   3   3  18      850.70      720.57     76.85 o 
  -7   0  19      115.09       97.36     26.77 o 
  -5   0  19       77.66       52.97     17.78 o 
  -3   0  19       11.28        9.09     13.72 o 
  -1   0  19      408.86      463.82     20.05 o 
   1   0  19      900.05      922.24     32.21 o 
   3   0  19       85.99       83.80     15.47 o 
   5   0  19      230.10      225.84     26.55 o 
  -7   1  19      732.59      680.01     29.68 o 
  -6   1  19      136.57      134.81     13.60 o 
  -5   1  19       43.49       34.49     11.42 o 
  -4   1  19     3532.39     3463.25    117.42 o 
  -3   1  19       20.59       10.90     10.55 o 
  -2   1  19     3150.97     3183.88    106.45 o 
  -1   1  19      483.40      474.28     17.99 o 
   0   1  19      564.29      551.71     23.64 o 
   1   1  19      283.33      283.27     14.79 o 
   2   1  19     2339.22     2449.83    110.01 o 
   3   1  19      180.52      142.30     14.03 o 
   4   1  19     2565.44     2576.32     98.75 o 
   5   1  19      377.07      361.53     18.97 o 
  -6   2  19      868.97      961.07     52.26 o 
  -5   2  19      364.44      434.61     52.05 o 
  -4   2  19      264.39      238.01     21.08 o 
  -3   2  19     1212.01     1179.92     40.65 o 
  -2   2  19      971.43      897.95     30.50 o 
  -1   2  19      271.76      238.06     21.98 o 
   0   2  19     2831.78     2709.41    146.51 o 
   1   2  19       96.42       75.55     16.68 o 
   2   2  19      497.09      512.37     29.93 o 
   3   2  19      811.20      825.12     38.31 o 
   4   2  19      192.63      197.34     17.64 o 
  -4   3  19        6.76       20.81     20.98 o 
  -3   3  19       16.29       28.63     23.06 o 
  -2   3  19        0.20      -25.48     25.88 o 
  -1   3  19       55.09       71.81     28.26 o 
   0   3  19      145.71      143.58     30.37 o 
   1   3  19       22.75       -1.40     37.61 o 
   2   3  19      148.31      117.73     49.06 o 
  -6   0  20      502.81      465.95     37.62 o 
  -4   0  20      749.03      729.78     27.25 o 
  -2   0  20       51.88       34.99     13.90 o 
   0   0  20      344.32      342.99     20.18 o 
   2   0  20     1000.28      954.16     34.30 o 
   4   0  20        5.48      -11.59     20.13 o 
  -6   1  20       75.50       59.60     12.81 o 
  -5   1  20        1.43        6.80     11.44 o 
  -4   1  20      324.40      300.09     20.01 o 
  -3   1  20      928.51      907.94     26.36 o 
  -2   1  20      643.90      657.02     24.10 o 
  -1   1  20     3526.16     3715.78     73.36 o 
   0   1  20       77.52       89.79     11.99 o 
   1   1  20      975.21     1023.10     34.52 o 
   2   1  20      421.19      404.62     17.67 o 
   3   1  20      249.89      216.41     15.73 o 
   4   1  20      671.22      626.82     24.94 o 
  -5   2  20      906.74     1075.12    116.91 o 
  -4   2  20      398.85      393.54     24.70 o 
  -3   2  20      922.84      974.99     46.43 o 
  -2   2  20      790.40      747.82     27.45 o 
  -1   2  20      137.67       98.17     18.09 o 
   0   2  20      760.77      707.17     79.93 o 
   1   2  20      593.05      505.46     63.68 o 
   2   2  20       35.50       18.44     17.62 o 
   3   2  20     1763.35     1813.10     64.76 o 
  -3   3  20      194.67      244.07     33.56 o 
  -2   3  20      189.56      224.20     65.95 o 
  -1   3  20        7.45       58.84     29.98 o 
   0   3  20       19.87       24.29     29.43 o 
   1   3  20      335.80      243.64     55.05 o 
  -5   0  21      135.77       94.30     24.80 o 
  -3   0  21     2327.47     2518.62     92.87 o 
  -1   0  21     8180.09     8900.44    259.92 o 
   1   0  21      151.35      174.03     22.61 o 
   3   0  21      406.54      438.73     35.19 o 
  -6   1  21      298.80      280.54     16.83 o 
  -5   1  21      499.65      454.15     32.86 o 
  -4   1  21      360.98      358.52     20.38 o 
  -3   1  21        7.70       -0.68     12.08 o 
  -2   1  21        3.26        9.77     12.14 o 
  -1   1  21      214.27      241.67     14.80 o 
   0   1  21     1142.92     1174.55     31.36 o 
   1   1  21     1256.23     1299.10     36.28 o 
   2   1  21     1521.53     1562.10     50.82 o 
   3   1  21       93.13       81.21     13.96 o 
   4   1  21      507.54      474.72     23.11 o 
  -5   2  21       98.76      131.73     26.85 o 
  -4   2  21      239.04      256.31     40.63 o 
  -3   2  21      107.95      112.29     17.94 o 
  -2   2  21      554.38      516.14     26.33 o 
  -1   2  21      614.70      487.85     35.21 o 
   0   2  21     1104.90     1029.09     90.47 o 
   1   2  21      528.21      491.44     29.73 o 
   2   2  21      252.24      217.80     30.88 o 
   3   2  21       44.12       54.58     19.63 o 
  -2   3  21      910.31      915.15     89.93 o 
  -1   3  21      208.66      205.63     44.97 o 
   0   3  21      110.90      137.90     50.69 o 
  -4   0  22     1726.76     1887.03    123.09 o 
  -2   0  22     1116.54     1192.26     39.49 o 
   0   0  22     1635.01     1780.34     50.17 o 
   2   0  22     2655.91     2736.63     91.38 o 
   4   0  22        2.16       -5.51     27.98 o 
  -5   1  22        6.03       -2.31     12.88 o 
  -4   1  22      263.15      292.87     26.11 o 
  -3   1  22        5.81       -2.84     12.60 o 
  -2   1  22      568.69      635.67     27.63 o 
  -1   1  22       39.26       52.89     12.03 o 
   0   1  22       20.38       35.20     11.82 o 
   1   1  22        5.38       15.05     11.85 o 
   2   1  22      419.15      392.78     18.66 o 
   3   1  22      185.80      171.26     18.30 o 
  -4   2  22        4.92       22.86     21.78 o 
  -3   2  22      180.74      154.09     16.86 o 
  -2   2  22        4.41      -10.66     13.80 o 
  -1   2  22      337.42      269.86     19.95 o 
   0   2  22      243.66      225.19     21.56 o 
   1   2  22      175.58      189.48     23.81 o 
   2   2  22      291.87      285.24     31.05 o 
  -5   0  23     1958.06     2091.45    124.55 o 
  -3   0  23     1805.57     2046.08     74.28 o 
  -1   0  23      945.01      986.76     39.25 o 
   1   0  23     1040.46     1021.25     46.49 o 
   3   0  23     4145.26     4330.15    164.87 o 
  -4   1  23      105.46      113.14     14.45 o 
  -3   1  23       14.90       11.27     12.66 o 
  -2   1  23      452.24      448.86     20.31 o 
  -1   1  23      797.56      801.06     25.11 o 
   0   1  23      375.81      406.32     18.01 o 
   1   1  23      943.42     1023.28     31.03 o 
   2   1  23      262.10      241.60     15.75 o 
  -3   2  23      221.25      174.35     17.84 o 
  -2   2  23        0.44       -2.58     14.35 o 
  -1   2  23       39.56       39.60     23.13 o 
   0   2  23      329.32      308.85     28.79 o 
   1   2  23      469.87      490.89     33.84 o 
  -4   0  24       89.04       76.56     31.69 o 
  -2   0  24       38.28       40.97     22.26 o 
   0   0  24     1051.56     1083.96     48.64 o 
   2   0  24       71.25       81.31     29.12 o 
  -4   1  24       95.45       74.61     18.32 o 
  -3   1  24      631.94      663.85     25.57 o 
  -2   1  24      340.01      372.43     19.07 o 
  -1   1  24      116.78      115.50     13.60 o 
   0   1  24      113.23      106.89     13.51 o 
   1   1  24      752.17      836.86     32.15 o 
  -3   0  25        1.19        3.02     28.39 o 
  -1   0  25      152.01      156.71     30.83 o 
   1   0  25       22.91       20.63     26.41 o 
  -2   1  25     1942.32     2139.17     55.62 o 
  -1   1  25        1.48        5.45     14.59 o 
   0   1  25      368.18      403.58     18.32 o 
                                                 
